# Supplementary material for: Sex-Specific Cardiovascular Protection in Developing Metabolic Syndrome: The Role of AMPK
Source: Antioxidants (Basel). 2025 Jul 9;14(7):843. doi: 10.3390/antiox14070843 (PMC12291724; doi:10.3390/antiox14070843)
Supplement: Supplementary file 1 [file antioxidants-14-00843-s001.zip]

Archive with 1 entries (1 files):
- antioxidants-3700677-supplementary.pdf
